# Supplementary material for: Pediococcus pentosaceus MZF16 Probiotic Strain Prevents In Vitro Cytotoxic Effects of Pseudomonas aeruginosa H103 and Prolongs the Lifespan of Caenorhabditis elegans
Source: Pathogens. 2025 Mar 3;14(3):244. doi: 10.3390/pathogens14030244 (PMC11945076; doi:10.3390/pathogens14030244)
Supplement: Supplementary file 1 [file pathogens-14-00244-s001.zip]

Archive with 1 entries (1 files):
- pathogens-3440827-supplementary.pdf
